# Supplementary material for: The buzz around biodiversity decline: Detecting pollinator shifts using a systematic review
Source: iScience. 2023 Sep 30;26(11):108101. doi: 10.1016/j.isci.2023.108101 (PMC10590815; doi:10.1016/j.isci.2023.108101)
Supplement: Table S1. Bumble Bee/Climate Change Literature, related to Figure 1 — Literature available for bumble bee and climate studies. [file mmc1.xlsx]

## Sheet: S1.Bumble Bee literature
Table S1. Literature available for bumble bee and climate studies, related to Figure 1
Authors	Journal	Year	Focus taxa	Study location
Nascimento et al.	Journal of Insect Conservation	2022	B. funebris	Bolivia, Chile, Peru, Ecuador, Colombia
Maihoff, et al.	Diversity and Distributions	2022	Bombus sp.	Germany
Kudo & Ida	Ecology	2013	Bombus sp.	Japan
Kudo & Cooper	Proceedings of the Royal Society B-Biological Sciences	2019	Bombus sp.	Japan
Kudo	Ecological Research	2014	Bombus sp.	Japan
Soroye et al.	Science	2020	Bombus sp.	North America and Europe
Herrera	Ecological Monographs	2019	Bombus sp.	Spain
Franzen & Ockinger	Journal of Insect Conservation	2012	Bombus sp.	Sweden
Herbertsson et al.	Basic and Applied Ecology	2021	B. terretris and B. lucorum	Sweden
Ogilvie et al.	Ecology Letters	2017	B. bifarius; B. flavifrons; B. appositus	United States (USA)- Colorado
Richardson, et al.	Journal of Insect Conservation	2019	Bombus sp.	USA-Vermont
Tai et al.	Journal of Insect Science	2022	Bombus sp.	USA-Wisconsin
Mola et al.	Journal of Animal Ecology	2020	B. vosesnesenskii	USA-California
Smith et al.	Environmental Entomology	2016	Bombus sp.	USA-Missouri/Iowa
Mola & Williams	Ecosphere	2018	Bombus sp.	USA-California
Cole et al.	Environmental Entomology	2020	Bombus sp.	USA-California
Christman et al.	Agriculture Ecosystems & Environment	2022	Bombus sp.	USA-Utah
Pyke et al.	Ecosphere	2016	Bombus sp.	USA-Colorado
Inouye	Wiley Interdisciplinary Reviews-Climate Change	2022	Bombus sp.	USA-Colorado
