# Supplementary material for: The buzz around biodiversity decline: Detecting pollinator shifts using a systematic review
Source: iScience. 2023 Sep 30;26(11):108101. doi: 10.1016/j.isci.2023.108101 (PMC10590815; doi:10.1016/j.isci.2023.108101)
Supplement: Table S2. Butterfly/Climate Change Literature, related to Figure 1 — Literature available for butterfly and climate studies. [file mmc2.xlsx]

## Sheet: S2. Butterfly literature
Table S2. Literature available for butterfly and climate studies, related to Figure 1
Authors	Journal	Year	Focus taxa	Study location
Sbaraglia et al.	Insect Conservation and Diversity	2022	Parnassius apollo	Asia and Europe
Kearney et al.	Biology Letters	2010	Heteronympha meropa	Australia
Beaumont & Hughes	Global Change Biology	2002	Lepidoptera	Australia
Rödder et al.	Scientific Reports	2021	Lepidoptera	Austria
Pires et al.	Anais da Academia Brasileira de Ciencias	2020	Lepidoptera	Brazil
Matter et al.	Insect Science	2011	Parnassius smintheus	Canada
Bedford et al.	Botany	2012	Lepidoptera	Canada
Kharouba et al.	Global Change Biology	2014	Lepidoptera	Canada
Hellmann et al.	Oecologia	2008	Erynnis propertius; Papilio zelicaon	Canada
Wang et al.	Ecosphere	2016	Lepidoptera	China
Devictor et al.	Nature Climate Change	2012	Lepidoptera	Europe
Hallfors et al.	Ecology Letters	2021	Lepidoptera	Finland
Corradini et al.	Journal of Insect Conservation	2021	Limenitis populi	France
Filz et al.	European Journal of Entomology	2013	Lepidoptera	Germany
Stuhldreher & Fartmann	Ecological Indicators	2018	Erebia medusa; Satyrium spini; Melitaea aurelia	Germany
Habel et al.	Conservation Biology	2016	Lepidoptera	Germany
Zografou et al.	Plos One	2014	Lepidoptera	Greece
Masy'ud et al.	IOP Conference Series: Earth and Environmental Science	2020	Lepidoptera	Indonesia
Cerrato et al.	Nature Conservation Bulgaria	2019	Lepidoptera	Italy
Bonelli et al.	Insects	2022	Lepidoptera	Italy
Barve et al.	Revista Mexicana de Biodiversidad	2012	Danaus plexippus	Mexico
Molina-Martinez et al.	Diversity and Distributions	2016	Lepidoptera	Mexico
Hellegers et al.	Frontiers in Ecology and Evolution	2022	Lepidoptera	Netherlands
WallisDeVries et al.	Oecologia	2011	Lepidoptera	Netherlands
van der Kolk et al.	Ecological Indicators	2016	Lepidoptera	Netherlands
Crossley et al.	Global Change Biology	2021	Lepidoptera	North America
Colom et al.	Proceedings of the Royal Society B-Biological Sciences	2022	Lepidoptera	Northwest Mediterranean basin
Slancarova et al.	Journal of Insect Conservation	2015	Lepidoptera	Portugal
Topp et al.	Diversity and Distributions	2022	Lepidoptera	South Africa
Fitchett et al.	International Journal of Biometeorology	2022	Belenois aurota	South Africa
Kim & Kwon	Journal of Asia-Pacific Biodiversity	2018	Lepidoptera	South Korea
Kwon et al.	Journal of Asia-Pacific Entomology	2013	Lepidoptera	South Korea
Kwon et al.	Zoological Studies	2013	Lepidoptera	South Korea
Kwon et al.	Environmental Entomology	2010	Lepidoptera	South Korea
Lee et al.	Sustainability	2020	Lepidoptera	South Korea
Wilson et al.	Ecology Letters	2005	Lepidoptera	Spain
Gutierrez & Wilson	Oecologia	2014	Gonepteryx rhamni	Spain
Gordo & Sanz	Ecological Entomology	2006	Pieris rapae	Spain
Stewart et al.	Ecology	2020	Lepidoptera	Spain
Wilson et al.	Global Change Biology	2007	Lepidoptera	Spain
Stefanescu et al.	Global Change Biology	2003	Lepidoptera	Spain
Franzen & Ockinger	Journal of Insect Conservation	2012	Lepidoptera	Sweden
Karlsson	International Journal of Biometeorology	2014	Lepidoptera	Sweden
Johansson et al.	Insect Conservation and Diversity	2022	Euphydryas aurinia	Sweden
Altermatt	Proceedings of the Royal Society B-Biological Sciences	2010	Lepidoptera	Switzerland, France, and Germany
Kaynas & Gurkan	Entomological News	2007	Lepidoptera	Turkey
Mair et al.	Nature Climate change	2014	Lepidoptera	United Kingdom (UK)
Isaac et al.	Journal of Insect Conservation	2011	Lepidoptera	UK
Bell et al.	Diversity and Distributions	2021	Pyrgus malvae	UK
Oliver et al.	Nature Climate Change	2015	Lepidoptera	UK
De Palma et al.	Ecography	2017	Lepidoptera	UK
Oliver et al.	Ecography	2013	Aphantopus hyperantus	UK
Warren et al.	Nature	2001	Lepidoptera	UK
Hill et al.	Proceedings of the Royal Society B-Biological Sciences	2002	Lepidoptera	UK
Pateman et al.	Science	2012	Aricia agestis	UK
Roy et al.	Global Change Biology	2015	Lepidoptera	UK
Franco et al.	Global Change Biology	2006	Coenonympha tullia; Aricia Artaxerxes; Erebia epiphron; Erebia aethiops	UK
Roy & Sparks	Global Change Biology	2000	Lepidoptera	UK
Long et al.	Journal of Animal Ecology	2017	Lepidoptera	UK
Brooks et al.	Ecography	2017	Lepidoptera	UK
Dennis & Sparks	European Journal of Entomology	2007	Lepidoptera	UK
Menendez et al.	Proceedings of the Royal Society B-Biological Sciences	2006	Lepidoptera	UK
Sparks & Yates	Ecography	1997	Lepidoptera	UK
Curtis & Isaac	Journal of Insect Conservation	2015	Melitaea cinxia	UK
Macgregor et al.	Nature Communications	2019	Lepidoptera	UK
Sparks et al.	European Journal of Entomology	2007	Lepidoptera	UK
Stalhandske et al.	Journal of Animal Ecology	2017	Lepidoptera	UK and Sweden
Wells & Tonkyn	Insect Conservation and Diversity	2014	Speyeria diana	US- east coast
Nice et al.	Ecology	2014	Lepidoptera	USA- California
Matter & Roland	Ecosphere	2015	Parnassius smintheus	USA- Colorado
Thorne et al.	Ecological Applications	2006	Lepidoptera	USA- California
Wepprich et al.	Plos One	2019	Lepidoptera	USA- Ohio
Forister et al.	Science	2021	Lepidoptera	USA- western states
Nelson et al.	Journal of the Lepidopterist’s Society	2020	Lepidoptera	USA- Colorado
Swengel & Swengel	Journal of Insect Conservation	2007	Callophrys irus; Speyeria idalia; Lycaeides melissa samuelis	USA- Wisconsin
Vogel et al.	Biological Conservation	2007	Lepidoptera	USA- Iowa
Swengel et al.	Journal of Insect Conservation	2011	Callophrys irus; Speyeria idalia; Lycaeides melissa samuelis	USA- Wisconsin, Iowa, Minnesota, Illinois
Vogel et al.	Journal of Insect Conservation	2010	Lepidoptera	USA- Iowa
Henderson et al.	Biological Conservation	2018	Speyeria idalia	USA- Wisconsin
Swengel	Biological Conservation	1996	Callophrys irus; Speyeria idalia; Lycaeides melissa samuelis	USA- Illinois, Iowa, Minnesota, Missouri, Wisconsin
Huntzinger	Biological Conservation	2003	Lepidoptera	USA- California, Oregon
Pavlik et al.	Natural Areas Journal	2017	Lepidoptera	USA- California
Swengel & Swengel	Journal of Insect Conservation	2015	Hesperiidae	USA- Wisconsin
Dartnell et al.	Journal of Insect Conservation	2022	Lepidoptera	USA- California
Fleishman	Environmental Management	2000	Lepidoptera	USA- Nevada
McIver & Macke	Rangeland Ecology & Management	2014	Lepidoptera	USA- western states
Woods et al.	Environmental Entomology	2008	Lepidoptera	USA-Ohio
McLaughlin et al.	Proceedings of the National Academy of Sciences of the United States of America	2002	Euphydryas editha bayensis	USA-California
Forister et al.	Proceedings of the National Academy of Sciences of the United States of America	2010	Lepidoptera	USA- California
Forister et al.	Journal of Insect Science	2011	Glaucopsyche lygdamus	USA-California
Halsch et al.	Ecological Entomology	2020	Agraulis vanillae	USA-California
Zipkin et al.	Global Change Biology	2012	Danaus plexippus	USA-Ohio, Texas
Kucherov et al.	Plos One	2021	Lepidoptera	USA- Illinois
Zipf et al.	International Journal of Biometeorology	2017	Lepidoptera	USA-Massachusetts
Forister & Shapiro	Global Change Biology	2003	Lepidoptera	USA-California
Casner et al.	Conservation Biology	2014	Lepidoptera	USA-California
Pardikes et al.	Ecology	2015	Lepidoptera	USA-California
Williams et al.	Journal of the Lepidopterist’s Society	2014	Lycaenidae	USA-Massachusetts
Gezon et al.	Insects	2018	Lepidoptera	USA-Florida
Geest & Baum	Environmental Entomology	2021	Speyeria sp.	USA- eastern states
